# Supplementary material for: Asian Hornet, Vespa velutina Lepeletier 1836 (Hym.: Vespidae), Venom Obtention Based on an Electric Stimulation Protocol
Source: Molecules. 2021 Dec 27;27(1):138. doi: 10.3390/molecules27010138 (PMC8746500; doi:10.3390/molecules27010138)
Supplement: Supplementary file 1 [file molecules-27-00138-s001.zip]

Archive with 1 entries (1 files):
- molecules-1490235-supplementary.MOV
